# Supplementary material for: Photodynamic Therapy Combined with Bcl-2/Bcl-xL Inhibition Increases the Noxa/Mcl-1 Ratio Independent of Usp9X and Synergistically Enhances Apoptosis in Glioblastoma
Source: Cancers (Basel). 2021 Aug 17;13(16):4123. doi: 10.3390/cancers13164123 (PMC8393699; doi:10.3390/cancers13164123)
Supplement: Supplementary file 1 [file cancers-13-04123-s001.zip]

Archive with 2 entries (2 files):
- cancers-1324345-Figure S1.pdf
- cancers-1324345-Figure S2.pdf
